# Supplementary material for: Barriers to Timely Referral of Children Born with Myelomeningocele in Zambia
Source: J Clin Med. 2025 Aug 13;14(16):5721. doi: 10.3390/jcm14165721 (PMC12386297; doi:10.3390/jcm14165721)
Supplement: Supplementary file 1 [file jcm-14-05721-s001.zip]

Archive with 1 entries (1 files):
- jcm-3760133-supplementary.pdf
